# Supplementary material for: Methodological considerations in injury burden of disease studies across Europe: a systematic literature review
Source: BMC Public Health. 2022 Aug 17;22:1564. doi: 10.1186/s12889-022-13925-z (PMC9382747; doi:10.1186/s12889-022-13925-z)
Supplement: Supplementary file 2 — Additional file 2. Data extraction form. [file 12889_2022_13925_MOESM2_ESM.xlsx]

## Sheet: BoD Inj in Europe
	General information							Study characteristics							DALY Method
Consecutive number	PMID	Journal	Title	Author(s)	Year	Objectives	Cause of ill health				GBD study [Yes/No]	Country(s) / Region included	Reference year	Stratification [Yes/No]	Perspective of YLD estimates	Life Expectancy for YLL	Injury classification		Injury matrix created [Yes/No]	Estimate the proportions of incident cases by cause and nature of injury [Yes/No]	DW
							Cause of ill health (defined as GBD hierarchy)	NCDs [Yes/No]	CDs [Yes/No]	Injuries [Yes/No]							Cause-of-injury category [Yes/No]	Nature-of-injury category [Yes/No]			Study developed own DWs [Yes/No]	Source of DW	Elicitation method (optional)	Panel of judges (optional)
1	29360136	Läkartidningen	Hälsoutvecklingen i Stockholm bättre än i övriga landet - Jämförelse av hälsoläget utifrån globala sjukdomsbördeprojektet	Agardh et al	2018	To give a more complete picture of the health situation in Stockholm County compared to the rest of Sweden, by using the DALY measure	Total all-cause	Yes	Yes	Yes	Yes; GBD2015	Sweden	1990-2015	Yes	Prevalence-based	GBD standardard model life tables	Yes	No	No	No	No	GBD	NA	NA
2	17403788	European Journal of Public Health	Estimating mortality and causes of death in Turkey: methods, results and policy implications	Akgün et al	2007	To estimate and report the rank order and magnitude of leading causes of death in Turkey	Total all-cause	Yes	Yes	Yes	No	Turkey	2000	Yes	NA	GBD Standard LE	Yes	No	NA	NA	NA	NA	NA	NA
3	NA	WHO	Injuries: a call for public health action in Europe; An update using the 2015 global health estimates	Aldridge et al	2017	This briefing aims to inform policy-makers and practitioners on the significance of intentional and unintentional injury deaths and burden in the WHO European Region. It provides an overview of mortality and inequalities due to different mechanisms of injuries by age, sex, geography and income groups, and emphasizes the continued need for prevention programmes	All-causes of Injuries (Unintentional Injuries & Intentional Injuries)	No	No	Yes	Yes; WHO 2015 GBD study	WHO European Region	2000; 2005; 2010; 2015	Yes	Prevalence-based	WHO Standard Life table for YLLs	Yes	No	No	No	No	GBD	NA	NA
4	24084027	European Journal of Internal Medicine	Mortality landscape in the Global Burden of Diseases, Injuries and Risk Factors Study	Bikbov et al	2014	To provide a state of the art understanding of the burden of 67 risk factors and their clusters, 291 diseases and injuries on global, regional and national levels in period from 1990 to 2010 for 187 countries.	Total all-cause	Yes	Yes	Yes	Yes; GBD2010	Global	1990-2010	Yes	NA	GBD standardard model life tables	Yes	No	NA	NA	NA	NA	NA	NA
5	NA	WHO	Global burden of injury in the year 2000: an overview of methods	Begg & Niels	2006	GBD2000 Version 2 results reported here are based on the most recent WHO cause of death analyses and on previously unanalyzed health service data from 18 Member States.	All-causes of Injuries	No	No	Yes	Yes; WHO GBD1990 & GBD2000 study	Global	1990 & 2000	Yes	Incidence-based	GBD standardard model life tables	Yes	Yes	Yes	Yes	NA	GBD	NA	NA
6	9138224	Journal of Public Health	Estimating the burden of disease in an English region	Bowie et al	1997	To evaluate the potential use of DALYs in the region by estimating the burden of disease of each of the sponsoring district authorities and how much of the DALYs are 'avoidable', finding out how much each authority spends on each component and exploring whether strategic shifts in expenditure are likely to reduce the overall burden of disease.	Total all-cause	Yes	Yes	Yes	No	South and West Region, England	1992	No	Incidence-based	GBD standardard model life tables	Yes	No	NA	NA	No	GBD 1990/2000	NA	NA
7	NA	Institute of Public Health (Tirana)	National Health Report: Health Status of the Albanian Population	Burazeri et al	2014	To provide a broad overview (morbidity and mortality) of the current health status of the population of Albania.	Total all-cause	Yes	Yes	Yes	Yes; GBD2010	Albania	2010	Yes	Prevalence-based	GBD standardard model life tables	Yes	No	No	No	No	GBD	NA	NA
8	22498350	Medicina Clinica	Burden of disease assessment with summary measures of population health for the Region of Valencia, Spain: a population-based study	Catala-Lopez et al	2013	To describe the burden of disease in the Region of Valencia (Spain)	Total all-cause	Yes	Yes	Yes	No	Spain (Region of Valencia)	2008	Yes	Incidence-based	Princeton Model Life Table with Level West 26	Yes	No	NA	NA	No	YLD:YLL ratio; EURO-A YLDs	NA	NA
9	23084798	Revista de Psiquiatría y Salud Mental	Carga de enfermedad en adolescentes y jóvenes en España	Catala-Lopez et al	2013	To analyze the burden of disease in adolescents and young people in Spain in 2008.	Total all-cause	Yes	Yes	Yes	No	Spain	2008	Yes	NR	Princeton Level 26 modified	Yes	No	No	No	No	WHO 2004 GBD Study	NA	NA
10	33275908	Lancet	Global estimates of the need for rehabilitation based on the Global Burden of Disease study 2019: a systematic analysis for the Global Burden of Disease Study 2019	Cieza et al	2021	To present global, regional, and country data for the number of people who would benefit from rehabilitation at least once during the course of their disabling illness or injury.	Total all-cause	Yes	Yes	Yes	Yes; GBD2019	Global	1990-2019	Yes	Prevalence-based	NA	Yes	Yes	Yes	Yes	No	GBD	NA	NA
11	15033040	Medicina Clinica	Carga de enfermedad de la población española menor de 15 años para el año 1999	Cortes Garcia et al	2004	To assess DALYs of those illnesses most important in Spanish children and teenagers	Total all-cause	Yes	Yes	Yes	No	Spain	1999	Yes	NR	Princeton Level 26 modified	Yes	No	No	No	No	WHO 2001 GBD Study	NA	NA
12	24914866	Revista Española de Salud Pública	Carga de enfermedad en la comunidad autónoma de Cataluña utilizando años de vida ajustados por discapacidad (2005-2010)	Cuadras & Ricart	2014	To estimate the burden of disease in Catalonia, to compare the results with Spain and Tarragones area and to assess the contribution of the local registers to the estimation of the disability.	Total all-cause	Yes	Yes	Yes	No	Spain; Catalunya region (Tarragones subregion)	2005-2010	Yes	Incidence-based	Princeton Level 26 modified	Yes	No	No	No	No	WHO 2004 GBD Study	NA	NA
13	32169973	Injury prevention	Global trends of hand and wrist trauma: a systematic analysis of fracture and digit amputation using the Global Burden of Disease 2017 Study	Crowe et al	2020	The Global Burden of Diseases, Injuries, and Risk Factors Study 2017 was used to estimate prevalence, age-standardised incidence and years lived with disability for hand trauma in 195 countries from 1990 to 2017	Hand & Wrist injuries	No	No	Yes	Yes; GBD2017	Global	1990-2017	Yes	Prevalence-based	NA	Yes	Yes	Yes	Yes	No	GBD	NA	NA
14	18400697	Journal of Public Health	Measuring burden of disease in two inner London boroughs using Disability Adjusted Life Years	Dodhia & Phillips	2008	To estimate disease burden at a local level and relates this to programme budget (PB) data.	Total all-cause	Yes	Yes	Yes	No	London, UK (boroughs of Lambeth and Southwark)	2005	Yes	Incidence-based	Standard West 26	Yes	No	NA	NA	No	GBD/WHO	NA	NA
15	22771286	Accident analysis and prevention	Health burden of road traffic accidents, an analysis of clinical data on disability and mortality exposure rates in Flanders and Brussels	Dhondt et al	2013	To explore an injury-based approach to more accurately estimate the health risk of road traffic accidents (RTAs) using hospital discharge data (HDD) and mortality statistics.	Road traffic injuries	No	No	Yes	No	Flanders & Brussels	2003-2007	Yes	Incidence-based	Belgian standard life tables (2005)	Yes	Yes	No	No	No	Dutch DWs; GBD	NA	NA
16	22729161	Injury prevention	Translating road safety into health outcomes using a quantitative impact assessment model	Dhondt et al	2012	To propose a method to evaluate different policy options taking into account both fatalities and serious injuries.	Road traffic injuries	No	No	Yes	No	Flanders & Brussels	2003-2007	Yes	Incidence-based	Belgian LE (2007)	Yes	Yes	No	No	No	Dutch DWs; GBD	NA	NA
17	NA	Direção-Geral da Saúde, IHME	Portugal: The Nation's Health 1990-2016; an overview of the Global Burden of Disease Study 2016 Results	Direção-Geral da Saúde, IHME	2018	To provide information about the diseases and injuries that prevent Portuguese from living long and healthy lives; to report the risk factors that contribute to poor health; to present a country view with regard to the Sustainable Development Goals in 1990 and prospectively in 2030, and to compare Portugal’s health performance to that of peer countries.	Total all-cause	Yes	Yes	Yes	Yes; GBD2016	Portugal	1990-2016	Yes	Prevalence-based	GBD standardard model life tables	Yes	No	Yes	Yes	No	GBD	NA	NA
18	30566802	Probl Sotsialnoi Gig Zdravookhranenniiai Istor Med	The Years of Life Lost as a Result of Road Traffic Accidents In Russia in 2000-2012	Fattahov & Piankova	2018	To establish gender age characteristics and dynamics of burden of road traffic mortality in Russia.	Road traffic injuries	No	No	Yes	No	Russia	2000-2012	Yes	NA	UN Population Division life table (2013)	Yes	No	NA	NA	NA	NA	NA	NA
19	32079663	Injury prevention	The burden of unintentional drowning: global, regional and national estimates of mortality from the Global Burden of Disease 2017 Study	Franklin et al	2020	To describe unintentional drowning using GBD estimates from 1990 to 2017.	Unintentional injuries (Drowning)	No	No	Yes	Yes; GBD2017	Global	1990-2017	Yes	NA	GBD standardard model life tables	No	Yes	Yes	Yes	NA	NA	NA	NA
20	32119685	PLoS One	Changes in disease burden in Poland between 1990-2017 in comparison with other Central European countries: A systematic analysis for the Global Burden of Disease Study 2017	Gańczak et al	2020	To evaluate changes in population health between 1990-2017, and compare Poland with other Central European (CE) countries.	Total all-cause	Yes	Yes	Yes	Yes; GBD2017	Poland; Central European countries	1990-2017	Yes	Prevalence-based	GBD standardard model life tables	Yes	No	NR	NR	No	GBD2017	NA	NA
21	22138281	Gaceta Sanitaria	Burden of disease in the elderly population in Spain	Genova-Maleras et al	2011	To analyze the burden of disease in the elderly population in Spain in 2008.	Total all-cause	Yes	Yes	Yes	No	Spain	2008	Yes	Incidence-based	Princeton Level 26 modified	Yes	No	NA	NA	No	WHO 2004 GBD Study	NA	NA
22	23062632	Public Health	Measuring the burden of disease and injury in Spain using disability-adjusted life years: an updated and policy-oriented overview	Genova-Maleras et al	2012	To provide a comprehensive and detailed overview of the burden of disease in Spain for 2008 and to discuss the implications for public health policies	Total all-cause	Yes	Yes	Yes	No	Spain	2008	Yes	Incidence-based	GBD standardard model life tables	Yes	No	NA	NA	No	GBD 2004; YLD:YLL	NA	NA
23	NA	Relazione sullo stato dell’incidentalità in Friuli Venezia Giulia	Relazione sullo stato dell’incidentalità in Friuli Venezia Giulia	Gobbino et al	2012	Nella prima parte della presente relazione, dopo alcuni brevi cenni storici sul progetto del CRMSS, viene riportata tutta la parte statistica. Nella seconda parte vengono analizzate gli aspetti sanitari connessi al fenomeno dell’incidentalità in FVG e rappresentati graficamente i risultati delle analisi effettuate, tenendo conto delle informazioni sugli incidenti, della loro geolocalizzazione e d…	Road injuries	No	No	Yes	No	Italy (Friuli Venezia Giulia)	2010	Yes	Incidence-based	Italian life tables (2007)	Yes	Yes	NA	NA	No	Victorian Burden of Disease Study 2001	NA	NA
24	21652063	Lancet	Global burden of disease in young people aged 10-24 years: a systematic analysis	Gore et al	2011	To describe the global burden of disease arising in young people and the contribution of risk factors to that burden.	Total all-cause	Yes	Yes	Yes	Yes; WHO 2004 GBD study	Global	2004	Yes	Incidence-based	GBD standardard model life tables	Yes	No	No	No	No	GBD	NA	NA
25	NA	NHS Health Scotland	The Scottish Burden of Disease (SBoD) study; Age–gender report	Grant et al	2015	To cover both estimates calculated for individual conditions (for example, lung cancer, depression, chronic kidney disease or osteoarthritis) and for broad disease groupings. In the Scottish Burden of Disease Study, we have used the Global Burden of Disease 2015 study classification, which groups individual conditions into 21 disease groups	Total all-cause	Yes	Yes	Yes	No; Scottish BoD	Scotland	2015	Yes	Prevalence-based	Scottish national life tables	Yes	Yes	No	No	No	GBD	NA	NA
26	NA	NHS Health Scotland	The burden of disease is generally greater in more deprived areas, and that burden is more likely to be fatal	Grant et al	2017	Scotland’s population – The Registrar General’s Annual Review of Demographic Trends; Scottish Burden of Disease (SBoD) study	Total all-cause	Yes	Yes	Yes	No; Scottish BoD	Scotland	2014-2016	Yes	Prevalence-based	Scottish national life tables	Yes	Yes	No	No	No	GBD	NA	NA
27	18245308	Injury prevention	Novel empirical disability weights to assess the burden of non-fatal injury	Haagsma et al	2008	To develop and apply novel empirical disability weights to improve estimates of the non-fatal burden of injury	Unintentional Injuries (Home and leisure injuries; traffic injuries; sport injuries; occupational injuries)	No	No	Yes	No	Netherlands	2003	Yes	Incidence-based	NA	Yes	No	No	No	Yes	Empirical Dutch DWs	VAS; TTO	Panel of patients
28	22807597	Bulletin of the World Health Organization	Improved and standardized method for assessing years lived with disability after injury	Haagsma et al	2012	To develop a standardized method for calculating years lived with disability (YLD) after injury.	Unintentional Injuries	No	No	Yes	No	Netherlands, Ceres, and Thailand	2003-2007	No	Incidence-based	Standard West 26	Yes	No	No	No	No	Empirical Dutch DWs	NA	NA
29	26635210	Injury prevention	The global burden of injury: incidence, mortality, disability-adjusted life years and time trends from the Global Burden of Disease study 2013	Haagsma et al	2016	To provide an overview of injury estimates from the 2013 update of GBD, with detailed information on incidence, mortality, DALYs and rates of change from 1990 to 2013 for 26 causes of injury, globally, by region and by country.	All-causes of Injuries	No	No	Yes	Yes; GBD2013	Global	1990 - 2013	Yes	Prevalence-based	GBD standardard model life tables	Yes	Yes	Yes	Yes	No	GBD	NA	NA
30	32111726	Injury prevention	Falls in older aged adults in 22 European countries: incidence, mortality and burden of disease from 1990 to 2017	Haagsma et al	2020	To compare Global Burden of Disease (GBD) 2017 estimates on incidence, mortality and disability-adjusted life years (DALYs) due to fall-related injury in older adults across 22 countries in the Western European region and to examine changes over a 28-year period.	Falls	No	No	Yes	Yes; GBD2017	GBD Western Europe	1990-2017	Yes	Prevalence-based	GBD standardard model life tables	Yes	No	Yes	Yes	No	GBD	NA	NA
31	31915273	Injury prevention	Burden of injury along the development spectrum: associations between the Socio-demographic Index and disability-adjusted life year estimates from the Global Burden of Disease Study 2017	Haagsma et al	2020	To provide an overview of injury mortality, incidence and DALYs from the GBD 2017 study, with detailed information on a range of causes of injuries; to examine the association between years of life lost (YLLs), YLDs and DALYs from injury and development, as measured by SDI, cause of injury, GBD region and over time; and to assess in which regions injury DALYs outpace or fall behind changes in dev…	All-causes of Injuries	No	No	Yes	Yes; GBD2017	Global	1990-2017	Yes	Prevalence-based	GBD standardard model life tables	Yes	No	Yes	Yes	No	GBD	NA	NA
32	31760216	Bone	Estimating the future burden of hip fractures in Norway. A NOREPOS study	Hagen et al	2020	To assess the future health and economic burden of hip fractures	Hip fractures	No	No	Yes	No	Norway	2008	Yes	Incidence-based	GBD standardard model life tables	No	Yes	No	No	No	GBD	NA	NA
33	25480438	BMC Medicine	The burden of disease in Spain: results from the global burden of disease study 2010	Haro et al	2014	To evaluate the change in burden of disease in Spain, comparing the available data of the GBD over time, between 1990 and 2010	Total all-cause	Yes	Yes	Yes	Yes; GBD2010	Spain	1990-2010	Yes	Prevalence-based	GBD standardard model life tables	Yes	No	Yes	Yes	No	GBD	NA	NA
34	28919118	Lancet	Global, regional, and national disability-adjusted life-years (DALYs) for 333 diseases and injuries and healthy life expectancy (HALE) for 195 countries and territories, 1990–2016: a systematic analysis for the Global Burden of Disease Study 2016	Hay et al	2018	To track trends and benchmark progress compared with expected trends on the basis of the Socio-demographic Index (SDI).	Total all-cause	Yes	Yes	Yes	Yes; GBD2016	Global	1990-2016	Yes	Prevalence-based	GBD standardard model life tables	Yes	Yes	Yes	Yes	No	GBD	NA	NA
35	Rapport 270342001/2010	RIVM	De ziektelast van suïcide en suïcidepogingen	Hoeymans et al	2010	To calculate the burden of disease in DALYs of fatal and non-fatal suicide attemps in the Netherlands.	Suicide/self-harm	No	No	Yes	No	Netherlands	2007	No	Incidence-based	National Life Table (2007)	Yes	Yes	No	No	No	Empirical Dutch DWs	NA	NA
36	18297165	Bulletin of the World Health Organization	Individual and population burdens of major trauma in the Netherlands	Holtslag et al	2008	To assess the impact of major trauma on individual and population health.	External causes-of-injury (Unintentional and Intentional Injuries)	No	No	Yes	No	Netherlands	1999-2000	Yes	Note: (Residual) life expectancy is multiplied by weights associated with different external injuries	Dutch standard life table (2000)	Yes	No	No	No	No	Empirical DWs (1-EQus)	VAS	Panel of patients
37	32983448	Archives of Public Health	Dutch DALYs, current and future burden of disease in the Netherlands	Hilderink et al	2020	To give an overview of the methodological choices and improvements made for the Dutch NBoD study and to present the results for the Public Health Foresight Study 2018 in more detail.	Total all-cause	Yes	Yes	Yes	No	Netherlands	2015-2040	Yes	Prevalence-based	Dutch life tables	Yes	No	No	No	No	Dutch DWs	NA	NA
38	30496104	Lancet	Global, regional, and national incidence, prevalence, and years lived with disability for 354 diseases and injuries for 195 countries and territories, 1990–2017: a systematic analysis for the Global Burden of Disease Study 2017	James et al	2018	To explore the patterns of non-fatal health loss over time and estimate the statistical differences in non-fatal health loss for males and females.	Total all-cause	Yes	Yes	Yes	Yes; GBD2017	Global	1990-2017	Yes	Prevalence-based	NA	Yes	Yes	Yes	Yes	No	GBD	NA	NA
39	31857422	Injury prevention	Epidemiology of injuries from fire, heat and hot substances: global, regional and national morbidity and mortality estimates from the Global Burden of Disease 2017 study	James et al	2019	First, we sought to provide updated estimates for all countries, including low and middle-income countries, using all available data sources with fatal and non-fatal cases. Second, we used covariates to help improve estimation in data-sparse locations. And, third, we generated estimates using modern spatiotemporal statistical modelling techniques. We also aimed to further explore the time trends …	Fire, heat and hot substances	No	No	Yes	Yes; GBD2017	Global	1990-2017	Yes	Prevalence-based	GBD standardard model life tables	Yes	Yes	Yes	Yes	No	GBD	NA	NA
40	30497965	Lancet Neurology	Global, regional, and national burden of traumatic brain injury and spinal cord injury, 1990–2016: a systematic analysis for the Global Burden of Disease Study 2016	James et al	2019	To measure the incidence, prevalence, and years of life lived with disability (YLDs) for TBI and SCI from all causes of injury in every country, to describe how these measures have changed between 1990 and 2016, and to estimate the proportion of TBI and SCI cases caused by different types of injury	Traumatic brain injury & Spinal cord injury	No	No	Yes	Yes; GBD2016	Global	1990-2016	Yes	Prevalence-based	NA	Yes	Yes	Yes	Yes	No	GBD	NA	NA
41	32332142	Injury prevention	Global injury morbidity and mortality from 1990 to 2017: results from the Global Burden of Disease Study 2017	James et al	2020	To report Global Burden of Disease (GBD) 2017 Study estimates on morbidity and mortality for all injuries.	All-causes of Injuries	No	No	Yes	Yes; GBD2017	Global	1990-2017	Yes	Prevalence-based	GBD standardard model life tables	Yes	Yes	Yes	Yes	No	GBD	NA	NA
42	16751634	European Journal of Public Health	The burden of disease and injury in Serbia	Jankovic et al	2007	To assess the burden of disease and injury in the population of Serbia, Serbia and Montenegro, for 2000 year; To discuss the relative importance of specific health problems and the relevance of these findings for the future health strategy in Serbia	Total all-cause	Yes	Yes	Yes	No; Serbian BoD	Serbia, Serbia and Montenegro	2000	Yes	Incidence-based	Standard life table West 26	Yes	No	NA	NA	No	GBD 1990/2000	NA	NA
43	15490120	Osteoporosis International	An estimate of the worldwide prevalence, mortality and disability associated with hip fracture	Johnell & Kanis	2004	To characterize the prevalence of hip fracture worldwide and estimate the disability by computing the disability adjusted life-years (DALYs) incurred by premature deaths and disability	Hip fractures	No	No	Yes	No	World Bank regions	1990	Yes	Incidence-based	NR	No	Yes	NR	NR	No	GBD 1990/2000	NA	NA
44	27733283	Lancet	Global, regional, and national disability-adjusted life-years (DALYs) for 315 diseases and injuries and healthy life expectancy (HALE), 1990-2015: a systematic analysis for the Global Burden of Disease Study 2015	Kassebaum et al	2016	To provide updated HALE and DALYs for geographies worldwide and evaluate how disease burden changes with development	Total all-cause	Yes	Yes	Yes	Yes; GBD2015	Global	1990-2015	Yes	Prevalence-based	GBD standardard model life tables	Yes	Yes	Yes	Yes	No	GBD	NA	NA
45	NA	Tervise Arengu instituut; Estonian Institute for Health Development	Eesti rahvastiku tervisekaotus 2013. aastal	Karelson	2016	To estimate the burden of diseases in 2013 in Estonian population	Total all-cause	Yes	Yes	Yes	No; Estonian BoD	Estonia	2013	Yes	Prevalence-based	National Life Table (2013)	Yes	Yes	No	No	No	Estonian DWs	PTO; VAS	Healthcare experts
46	NA	Zdrowie Publiczne i Zarządzanie	Approaches to Disease Burden Measurement: Disability-Adjusted Life Years (DALYs) Globally and in Poland, and National Income Lost Due to Disease in Poland, 1990–2015	Kissimova-Skarbek	2016	To identify the main health problems in Poland against global health problems using the latest Global Burden of Disease (GBD) study results.	Total all-cause	Yes	Yes	Yes	Yes; GBD2015	Poland	1990-2015	Yes	Prevalence-based	GBD standardard model life tables	Yes	No	NR	NR	No	GBD	NA	NA
47	32195068	Cureus	Global Trends and Forecast of the Burden of Adverse Effects of Medical Treatment: Epidemiological Analysis Based on the Global Burden of Disease Study	Khan et al	2020	To quantify and update the years of life lost (YLL), years lived with disability (YLD) and disability-adjusted life years (DALY) due to the adverse effects of medical treatment (AEMT) between 1990 and 2017	Unintentional Injuries (Adverse effects of medical treatment)	No	No	Yes	Yes; GBD2017	WHO regions (Africa, the Americas, Southeast Asia, Europe, the Eastern Mediterranean region, and the Western Pacific region)	1990-2017	Yes	Prevalence-based	GBD standardard model life tables	Yes	No	NR	NR	No	GBD	NA	NA
48	31759894	Lancet Public Health	Life expectancy and disease burden in the Nordic countries: results from the Global Burden of Diseases, Injuries, and Risk Factors Study 2017	Knudsen et al	2019	To provide an overview over the population health in the Nordic countries and to provide differences and similarities in life expectancy and disease burden between them	Total all-cause	Yes	Yes	Yes	Yes; GBD2017	Nordic countries (Denrmark, Finland, Iceland, Norway, Sweden) and Greenland	1990-2017	Yes	Prevalence-based	GBD standardard model life tables	Yes	No	Yes	Yes	No	GBD	NA	NA
49	NA	Folkehelseinstituttet (National Institute of Public Health; Norway)	Sykdomsbyrde i Norge 1990-2013	Knudsen et al	2016	The present report gives a summary of the burden of disease in Norway (GBD2013)	Total all-cause	Yes	Yes	Yes	Yes; GBD2013	Norway	1990-2013	Yes	Prevalence-based	GBD standardard model life tables	Yes	No	NR	NR	No	GBD	NA	NA
50	NA	Folkehelseinstituttet (National Institute of Public Health; Norway)	Sykdomsbyrde i Norge 2015; Resultater fra Global Burden of Diseases, Injuries, and Risk Factors Study 2015 (GBD 2015)	Knudsen et al	2017	The present report gives a summary of the burden of disease in Norway (GBD2015)	Total all-cause	Yes	Yes	Yes	Yes; GBD2015	Norway	2015	Yes	Prevalence-based	GBD standardard model life tables	Yes	No	NR	NR	No	GBD	NA	NA
51	NA	Current Pediatrics	Динамика числа потерянных лет жизни (DALY) в результате преждевременной смертности детей в возрасте 0–17 лет в Томской области в 2008–2012 гг	Кобякова et al	2014	оценить динамику показателя DALY в результате преждевременной смертности детского населения Томской обл. за период 2008–2012 гг.	Total all-cause	Yes	Yes	Yes	No	Tomsk Region of Russian	2008-2012	Yes	NA	GBD standardard model life tables	Yes	No	NA	NA	NA	NA	NA	NA
52	30415748	Lancet	Global, regional, and national disability-adjusted life-years (DALYs) for 359 diseases and injuries and healthy life expectancy (HALE) for 195 countries and territories, 1990-2017: a systematic analysis for the Global Burden of Disease Study 2017	Kyu et al	2018	To present GBD 2017 results for HALE and DALYs by age and sex from 1990 to 2017 for 195 countries and territories; GBD 2017 includes new morbidity and mortality data	Total all-cause	Yes	Yes	Yes	Yes; GBD2017	Global	1990-2017	Yes	Prevalence-based	GBD standardard model life tables	Yes	Yes	Yes	Yes	No	GBD	NA	NA
53	NA	Sotsiaalministeerium	Maakondlik haiguskoormus Eestis 2000-2004	Lai et al	2006	Lähteandmetena kasutati Statistikaameti suremusstatistikat ja Eesti Haigekassa andmeid haigestumise kohta. Uuringu fookus on haiguskoormuse muutusel nii üldiselt kui ka maakondade, valdade ja linnade lõikes aastatel 2000-2004. Tulemused on esitatud nii absoluutarvudes kui ka relatiivsete näitajate abil- kaotatud eluaastate arv 1000 inimese kohta.	Total all-cause	Yes	Yes	Yes	No; Estonian BoD	Estonia	2000-2003	Yes	Prevalence-based	National Life Table	Yes	Yes	No	No	No	Estonian DWs	PTO; VAS	Healthcare experts
54	19401358	European Journal of Public Health	Measuring burden of disease in Estonia to support public health policy	Lai et al	2009	To provide a first set of national and sub-national burden of disease estimates for Estonia; To present causes and age-gender distribution of the burden and description of result uptake and impact of the study in Estonia public health policy	Total all-cause	Yes	Yes	Yes	No; Estonian BoD	Estonia	2002	Yes	Prevalence-based	National Life Table	Yes	Yes (appendix)	No	No	No	Estonian DWs	PTO; VAS	Healthcare experts
55	NA	Sotsiaal Ministeenum	Burden of Disease of Estonian population	Lai & Kohler	2009	To provide an introduction to possible links between socioeconomic factors, burden of disease and health risks	Total all-cause	Yes	Yes	Yes	No; Estonian BoD	Estonia	2006	Yes	Prevalence-based	National Life Table	Yes	No	No	No	No	Estonian DWs	PTO; VAS	Healthcare experts
56	NA	University of Tartu	Haiguskoormuse tõttu kaotatud eluaastad Eestis: seosed riskifaktoritega ja riskide vähendamise kulutõhusus	Lai et al	2004	To estimate the burden of diseases and risk factors in 2002 in Estonian population	Total all-cause	Yes	Yes	Yes	No; Estonian BoD	Estonia	2002	Yes	Prevalence-based	National Life Table	Yes	Yes	No	No	No	Estonian DWs	PTO; VAS	Healthcare experts
57	31915268	Injury prevention	Epidemiology of facial fractures: incidence, prevalence and years lived with disability estimates from the Global Burden of Disease 2017 study	Lalloo et al	2020	To estimate the global incidence, prevalence and years lived with disability (YLDs) due to facial fractures and to estimate the leading injurious causes of facial fracture.	Facial fractures	No	No	Yes	Yes; GBD2017	Global	2017	Yes	Prevalence-based	GBD standardard model life tables	Yes	Yes	Yes	Yes	No	GBD	NA	NA
58	18037621	European Journal of Public Health	Sensitivity analysis in summary measure of population health in France	Lapostolle et al	2007	To provide estimates of the French burden of disease, using the WHO Global Burden of Disease methodology and to perform sensitivity analysis on different set of mortality data.	Total all-cause	Yes	Yes	Yes	Yes; WHO GBD study	France	2000; 2001	Yes	Incidence-based	GBD standardard model life tables & French life table	Yes	No	NA	NA	No	WHO GBD study	NA	NA
59	19825170	BMC Public Health	The burden of road traffic accidents in a French Departement: The description of the injuries and recent changes	Lapostolle et al	2009	To describe the burden of road traffic accidents in a French Departement, and to identify changes if any between the periods 1997-2001 and 2002-2006 on the basis of the disability adjusted life years (DALY).	Road traffic injuries	No	No	Yes	No	France	1997-2001; 2002-2006	Yes	Incidence-based	National Life Expectancy (2001)	Yes	Yes	NR	NR	No	WHO GBD study	NA	NA
60	NA	Medicni perspektivi (Medical perspectives)	The system of measures to improve the health of the population of Ukraine based on the analysis of the global burden of diseases and its risk factors	Lekhan & Kriachkova	2019	To substantiate the system of measures on improvement of the health of the population of Ukraine on the basis of an indepth analysis of the global burden of diseases and injuries and associated risks.	Total all-cause	Yes	Yes	Yes	Yes; GBD2017	Ukraine	1990-2017	Yes	Prevalence-based	NR	Yes	NR	NR	NR	No	NR	NA	NA
61	30617403	European Journal of Trauma and Emergency Surgery	Epidemiologic trends for isolated tibia shaft fracture admissions in The Netherlands between 1991 and 2012	Leilveld et al	2020	To examine long-term nation-based trends in the incidence rate, trauma mechanism, hospital length of stay (HLOS), treatment, and outcome of hospital-admitted patients with an isolated tibia shaft fracture between 1991 and 2012 in The Netherlands	Tibia shaft fracture	No	No	Yes	No	Netherlands	1991-2012	Yes	Incidence-based	NA	No	Yes	No	No	No	Empirical DWs (follow-up data on HRQoL)	NA	NA
62	NA	Journal of Transport Geography	The global distribution of the burden of road traffic injuries: Evolution and intra-distribution mobility	Lin et al	2016	To examine the evolution of the distribution across 187 countries of mortalities per 100,000, disability-adjusted life years (DALYs), years of life lost (YLL) and years lived with disabilities (YLD) due to road traffic injuries between 1990 and 2010 using the distribution dynamics approach.	Road traffic injuries	No	No	Yes	Yes; GBD2010	Global	1990-2010	Yes	Prevalence-based	GBD standardard model life tables	Yes	No	NR	NR	No	GBD	NA	NA
63	15744401	Bulletin of the World Health Organization: the International Journal of Public Health	Socioeconomic differences in the burden of disease in Sweden	Ljung et al	2005	To analyse how much of the total burden of disease in Sweden, measured in DALYs, is a result of inequalities in health between socioeconomic groups; to determine how this unequal burden is distributed across different disease groups and socioeconomic groups.	Total all-cause	Yes	Yes	Yes	No; Swedish BoD	Sweden	1988–1995	Yes	Prevalence-based	GBD standardard model life tables	Yes	No	No	No	No	GBD	NA	NA
64	16731270	Lancet	Global and regional burden of disease and risk factors, 2001: systematic analysis of population health data	Lopez et al	2006	To calculate the global burden of disease and risk factors for 2001; to examine regional trends from 1990 to 2001; to provide a starting point for the analysis of the Disease Control Priorities Project (DCPP)	Total all-cause	Yes	Yes	Yes	Yes; GBD2001	Global	1990-2001	Yes	Incidence-based	GBD standardard model life tables	Yes	No	NA	NA	No	GBD	NA	NA
65	23245604	Lancet	Global and regional mortality from 235 causes of death for 20 age groups in 1990 and 2010: a systematic analysis for the Global Burden of Disease Study 2010	Lozano et al	2012	To provide a summary overview of the vast array of data and methods that have gone into this revision of the GBD, as well as what we believe are the key global and regional fi ndings of importance for health priority debates.	Total all-cause	Yes	Yes	Yes	Yes; GBD2010	Global	1990-2010	Yes	NA	GBD standardard model life tables	Yes	Yes	Yes	Yes	NA	NA	NA	NA
66	22690173	International Journal of Environmental Research and Public Health	Suicide mortality in comparison to traffic accidents and homicides as causes of unnatural death. an analysis of 14,441 cases in Germany in the year 2010	Lukaschek et al	2012	To assess suicide mortality in comparison to traffic accidents and homicide deaths in Germany in the year 2010 and to compare years of life lost (YLL) due to these unnatural deaths	Suicide and Homicides/Intentional Self-harm & Traffic accidents	No	No	Yes	No	Germany	2010	Yes	NA	National LE	Yes	No	NA	NA	NA	NA	NA	NA
67	28818961	Injury prevention	An analogy between socioeconomic deprivation level and loss of health from adverse effects of medical treatment in England	Lunevicius & Haagsma	2018	To show whether and how levels, trends and patterns obtained from estimates of premature deaths from adverse effects (AEs) of medical treatment depended on the deprivation level in England over the 24-year period, 1990–2013. We provide a report to inform decision-making strategies to reduce the burden of disease arising from AEs of medical treatment in the most deprived areas of the country.	Unintentional Injuries (Adverse effects of medical treatment)	No	No	Yes	Yes; GBD2013	Nine English regions	1990-2013	Yes	Prevalence-based	GBD standardard model life tables	Yes	No	Yes	Yes	No	GBD	NA	NA
68	NA	BRIDGE-Health (WP9 – Injury Surveillance Platform)	Disability Adjusted Life Year (DALY) estimates for injury utilising the European Injury Data Base (IDB)	Lyons et al	2017	This report was made possible by the contribution of many people and groups, including the EU Injury Data Base (IDB) steering group, the National Data Administrators from all the countries that participated and provided data, and the Injury-VIBES consortium that produced disability weights for the groups of disorders included in this report.	8 injury groups (Road Traffic Accidents; Accidental Falls; Accidental Poisonings; Accidental Burns and Scalds; Self-Harm; Assault; Undetermined/Unknown Intent; Other and Unknown)	No	No	Yes	No	EU-28	2009-2014	Yes	Incidence-based	Remaining Years of Life (GBD2013) adopted in the GBD calculator	Yes	Yes	Yes	Yes	No	Injury-VIDES study	NA	NA
69	29925365	BMC Public Health	Changes in health in Belgium, 1990–2016: a benchmarking analysis based on the global burden of disease 2016 study	Maertens de Noordhout et al	2018	To perform an in-depth analysis of the secular trend of Belgian health status using the Global Burden of Disease (GBD) 2016 study results for Belgium, and to compare these results with other European countries.	Total all-cause	Yes	Yes	Yes	Yes; GBD 2016	Belgium; EU15	1990-2016	Yes	Prevalence-based	GBD standardard model life tables	Yes	No	Yes	Yes	No	GBD	NA	NA
70	NA	Departamento de Saúde Pública	Carga Global da Doença na região Norte de Portugal	Machado et al	2011	This study was aimed to strengthen the evidence base that will inform the next Regional (Northern Region Health Administration) and Local (Primary Health Care Groups) Health Plans, revealing new health needs and problems of the population(s).	Total all-cause	Yes	Yes	Yes	Yes; WHO 2004 GBD study	Northern region of Portugal	2003-2005	Yes	Incidence-based	GBD standardard model life tables	Yes	No	NR	NR	No	GBD	NA	NA
71	28700588	PLoS Medicine	Years of life lost due to traumatic brain injury in Europe: A cross-sectional analysis of 16 countries	Majdan et al	2017	To provide an in-depth analysis of the burden of deaths due to TBI by calculating TBI-specific YLLs in 16 European countries, analyzing their main causes and demographic patterns, using data extracted from death certificates under unified guidelines and collected in a standardized manner	Traumatic brain injury	No	No	Yes	No	EU-16	2013	Yes	NA	European Union life table	Yes	Yes	No	No	NA	NA	NA	NA
72	19080881	European Journal of Epidemiology	Years of life lost due to premature mortality in Italy	Mariotti et al	2003	To provide more insight into the leading causes of death in Italy and is the first vital step in ascertaining Italy’s total burden of disease;	Total all-cause	Yes	Yes	Yes	Yes; WHO GBD 1996 study	Italy	1998	Yes	NA	GBD standardard model life tables	Yes	No	NR	NR	NA	NA	NA	NA
73	10937004	American Journal of Public Health	A national burden of disease calculation: Dutch disability-adjusted life-years. Dutch Burden of Disease Group	Melse et al	2000	To estimate the burden of disease due to 48 major causes in the Netherlands in 1994 in disability-adjusted life-years (DALYs), using national epidemiologic data and disability weights, and explored associated problems and uncertainties.	Total all-cause	Yes	Yes	Yes	No	Netherlands	1994	Yes	Incidence-based	Dutch life tables (1994)	Yes	No	NA	NA	No	Dutch DWs	NA	NA
74	NA	RIVM	Berekeningen van de ziektelast in Nederland. Achtergronddocument bij VTV-1997 deel III, hoofdstuk 7	Melse & Kramers	1998	To estimate the burden of disease (expressed in DALYs) of 52 causes of disease or injury	Total all-cause	Yes	Yes	Yes	No	Netherlands	1994	Yes	Incidence-based	Dutch life tables (1994)	Yes	No	NA	NA	No	Dutch DWs	NA	NA
75	30067740	PLoS One	Trends and inequalities in the burden of mortality in Scotland 2000–2015	Mesalles-Naranjo et al	2018	To describe the trends in Years of Life Lost (YLL) for specific causes of death in Scotland from 2000 to 2015.	Total all-cause	Yes	Yes	Yes	No; Scottish BoD	Scotland	2000-2015	Yes	NA	Scottish life table (2013)	Yes	No	NA	NA	NA	NA	NA	NA
76	27174305	Lancet	Global burden of diseases, injuries, and risk factors for young people's health during 1990-2013: a systematic analysis for the Global Burden of Disease Study 2013	Mokdad et al	2016	To report the past, present, and anticipated burden of disease in young people aged 10–24 years from 1990 to 2013 using data on mortality, disability, injuries, and health risk factors	Total all-cause	Yes	Yes	Yes	Yes; GBD 2013	Global	1990-2013	Yes	Prevalence-based	GBD standardard model life tables	Yes	Yes	Yes	Yes	No	GBD	NA	NA
77	31759893	Lancet Public Health	Italy’s health performance, 1990–2017: findings from the Global Burden of Disease Study 2017	Monasta et al	2019	To understand the patterns of health loss and response of the health-care system, and offer evidence-based policy indications in light of the demographic transition and government health spending in the country.	Total all-cause	Yes	Yes	Yes	Yes; GBD 2017	Italy	1990-2017	Yes	Prevalence-based	GBD standardard model life tables	Yes	No	Yes	Yes	No	GBD	NA	NA
78	NA	WHO	The Global Burden of Disease 2000 project: aims, methods and data sources	Murray et al	2001	GBD 2000 Version 1 results: (1) To develop internally consistent estimates of mortality from 135 major causes of death, disaggregrated by age and sex, for the world and major geographic regions; (2) to develop internally consistent estimates of the incidence, prevalence, duration, and casefatality for over 500 sequelae resulting from the above causes; (3) to describe and value the health states a…	Total all-cause	Yes	Yes	Yes	Yes; WHO GBD 2000 study	Global	2000	Yes	Incidence-based	GBD standardard model life tables	Yes	Yes	Yes	Yes	No	GBD	NA	NA
79	23245608	Lancet	Disability-adjusted life years (DALYs) for 291 diseases and injuries in 21 regions, 1990-2010: a systematic analysis for the Global Burden of Disease Study 2010	Murray et al	2012	To calculate disease burden worldwide and for 21 regions for 1990, 2005, and 2010 with methods to enable meaningful comparisons over time.	Total all-cause	Yes	Yes	Yes	Yes; GBD 2010	Global	1990-2010	Yes	Prevalence-based	GBD standardard model life tables	Yes	Yes	Yes	Yes	No	GBD	NA	NA
80	23668584	Lancet	UK health performance: findings of the Global Burden of Disease Study 2010	Murray et al	2013	To examine the patterns of health loss in the UK, the leading preventable risks that explain some of these patterns, and how UK outcomes compare with a set of comparable countries in the European Union and elsewhere in 1990 and 2010.	Total all-cause	Yes	Yes	Yes	Yes; GBD 2010	UK	1990-2010	Yes	Prevalence-based	GBD standardard model life tables	Yes	Yes	Yes	Yes	No	GBD	NA	NA
81	26321261	Lancet	Global, regional, and national disability-adjusted life years (DALYs) for 306 diseases and injuries and healthy life expectancy (HALE) for 188 countries, 1990-2013: quantifying the epidemiological transition	Murray et al	2015	To calculate DALYs and HALE for 306 diseases and injuries for 188 countries from 1990 to 2013	Total all-cause	Yes	Yes	Yes	Yes; GBD 2013	Global	1990-2013	Yes	Prevalence-based	GBD standardard model life tables	Yes	Yes	Yes	Yes	No	GBD	NA	NA
82	28919116	Lancet	Global, regional, and national age-sex specific mortality for 264 causes of death, 1980–2016: a systematic analysis for the Global Burden of Disease Study 2016	Naghavi et al	2017	To estimate mortality for 264 causes by sex for 23 age groups in 195 countries or territories from 1980 to 2016	Total all-cause	Yes	Yes	Yes	Yes; GBD 2016	Global	1980-2016	Yes	NA	GBD standardard model life tables	Yes	Yes	Yes	Yes	NA	NA	NA	NA
83	31339847	BMJ	Global, regional, and national burden of suicide mortality 1990 to 2016: Systematic analysis for the Global Burden of Disease Study 2016	Naghavi et al	2019	To use the estimates from the Global Burden of Disease Study 2016 to describe patterns of suicide mortality globally, regionally, and for 195 countries and territories by age, sex, and Socio-demographic index, and to describe temporal trends between 1990 and 2016.	Suicide (Intenionatal-self injury)	No	No	Yes	Yes; GBD 2016	Global	1990-2016	Yes	NA	GBD standardard model life tables	Yes	No	Yes	Yes	NA	NA	NA	NA
84	26382241	Lancet	Changes in health in England, with analysis by English regions and areas of deprivation, 1990–2013: a systematic analysis for the Global Burden of Disease Study 2013	Newton et al	2015	To analyse the burden of disease and injury in England as a whole, in English regions, and within each English region by deprivation quintile; * to assess disease and injury burden in England attributable to potentially preventable risk factors	Total all-cause	Yes	Yes	Yes	Yes; GBD 2013	England (as a whole) & English regions	1990-2013	Yes	Prevalence-based	GBD standardard model life tables	Yes	No	Yes	Yes	No	GBD	NA	NA
85	15736628	International Journal of Circumpolar Health	Burden of mortality in Greenland--today and tomorrow	Nielsen et al	2004	As an outcome of this work a database was established consisting of estimated time series on standardised YLL and deaths distributed on causes and sex for the period 1976 - 1998.	Total all-cause	Yes	Yes	Yes	No	Greenland	1976-1998	Yes	NA	National life table	Yes	No	NA	NA	NA	NA	NA	NA
86	NA	Folkehelseinstituttet (National Institute of Public Health; Norway)	Sykdomsbyrden i Norge 2016; Resultater fra Global Burden of Diseases, Injuries, and Risk Factors Study 2016 (GBD 2016)	Øverland et al	2018	The present report gives a summary of the burden of disease in Norway (GBD2016)	Total all-cause	Yes	Yes	Yes	Yes; GBD2016	Norway	2016	Yes	Prevalence-based	GBD standardard model life tables	Yes	No	NR	NR	No	GBD	NA	NA
87	NA	WHO	The injury chart book: A graphical overview of the global burden of injuries	Peden et al	2002	To provide an overview of the global injury problem and on specific types of injuries (GBD2000)	All-causes of Injuries	No	No	Yes	Yes; WHO GBD 2000 study	Global	2000	Yes	Incidence-based	GBD standardard model life tables	Yes	Yes	Yes	Yes	No	GBD	NA	NA
88	25316518	Deutsches Ärzteblatt Internationa	Trends in disease burden in Germany: results, implications and limitations of the Global Burden of Disease study	Plass et al	2014	To describe and discuss the freely available data for Germany from GBD 2010	Total all-cause	Yes	Yes	Yes	Yes; GBD 2010	Germany	1990-2010	Yes	Prevalence-based	GBD standardard model life tables	Yes	No	Yes	Yes	No	GBD	NA	NA
89	17242755	Bulletin of the World Health Organization	Assessing the burden of injury in six European countries	Polinder et al	2007	To assess injury-related mortality, disability and disability-adjusted life years (DALYs) in six European countries	All-causes of Injuries (Unintentional Injuries & Intentional Injuries)	No	No	Yes	No	Austria, Denmark, Ireland, Netherlands, Norway, and the United Kingdom (England and Wales)	1999	Yes	Incidence-based	GBD standardard model life tables	Yes	Yes	No	No	No	GBD	NA	NA
90	20113463	BMC Public Health	Burden of injury in childhood and adolescence in 8 European countries	Polinder et al	2010	To assess the variation in the burden of injuries in childhood and adolescence in eight European countries.	All-causes of Injuries (Unintentional Injuries & Intentional Injuries)	No	No	Yes	No	Austria, Denmark, Ireland, Latvia, Netherlands, Norway, Slovenia and the United Kingdom (England, Wales)	NR	Yes	Incidence-based	GBD standardard model life tables	Yes	Yes	No	No	No	GBD; Empirical Dutch DWs	NA	NA
91	22441864	British Journal of Surgery	Epidemiological burden of minor, major and fatal trauma in a national injury pyramid	Polinder et al	2012	To measure the total health impact of fatal and non-fatal unintentional injury in the Netherlands	Unintentional Injuries	No	No	Yes	No	Netherlands	2003-2007	Yes	Incidence-based	GBD standardard model life tables	Yes	No	No	No	No	Dutch DWs	NA	NA
92	25912101	Accident analysis and prevention	Burden of road traffic injuries: Disability-adjusted life years in relation to hospitalization and the maximum abbreviated injury scale	Polinder et al	2015	To assess the burden of RTI in terms of disability adjusted life years (DALYs) by hospitalization status and MAIS cut-off point in the Netherlands	Road traffic injuries	No	No	Yes	No	Netherlands	2007-2009	Yes	Incidence-based	GBD standardard model life tables	Yes	No	No	No	No	Dutch DWs	NA	NA
93	33846831	Eur J Trauma Emerg Surg	Trends in incidence rate, health care use, and costs due to rib fractures in the Netherlands	Prins et al	2021	To examine population-based trends in the incidence rate, health care consumption, and work absence with associated costs in patients with rib fractures	Rib fractures	No	No	Yes	No	Netherlands	2015-2018	Yes	Incidence-based	NA	No	Yes	No	No	No	EQ-5D data	NA	NA
94	31034019	JAMA Pediatrics	Diseases, Injuries, and Risk Factors in Child and Adolescent Health, 1990 to 2017: Findings From the Global Burden of Diseases, Injuries, and Risk Factors 2017 Study	Reiner et al	2019	To estimate mortality and morbidity in children and adolescents from 1990 to 2017 by age and sex in 195 countries and territories.	Total all-cause	Yes	Yes	Yes	Yes; GBD 2017	Global	1990-2017	Yes	Prevalence-based	GBD standardard model life tables	Yes	Yes	Yes	Yes	No	GBD	NA	NA
95	30083946	Aus den Herausgeberinstituten	BURDEN 2020 - Burden of disease in Germany at the national and regional level	Rommel et al	2018	To present the potential of the BURDEN 2020 project and its expected outcome for Germany at the national and regional level.	Total all-cause	Yes	Yes	Yes	No; BURDEN2020	Germany	2016	Yes	Prevalence-based	National LE	Yes	No	No	No	No	GBD	NA	NA
96	30496103	Lancet	Global, regional, and national age-sex-specific mortality for 282 causes of death in 195 countries and territories, 1980–2017: a systematic analysis for the Global Burden of Disease Study 2017	Roth et al	2018	To report an update to that study, making use of newly available data and improved methods. GBD 2017 provides a comprehensive assessment of cause-specific mortality for 282 causes in 195 countries and territories from 1980 to 2017.	Total all-cause	Yes	Yes	Yes	Yes; GBD 2017	Global	1990-2017	Yes	NA	GBD standardard model life tables	Yes	Yes	Yes	Yes	NA	NA	NA	NA
97	19656367	Population Health Metrics	Serbia within the European context: An analysis of premature mortality	Santric Milicevic et al	2009	To analyze similarities and differences in premature mortality between Serbia, EURO A, EURO B, and EURO C regions in 2000	Total all-cause	Yes	Yes	Yes	No; Serbian BoD (SBDS)	Serbia (Kosovo and Metohija were excluded); EURO A; EURO B; EURO C	2000	Yes	NA	GBD standardard model life tables	Yes	No	NA	NA	NA	NA	NA	NA
98	31821479	European Journal of Public Health	The state of health in the European Union (EU-28) in 2017: an analysis of the burden of diseases and injuries	Santos et al	2019	To describe the state of health in the EU-28 in 2017 and how it has changed since 2007	Total all-cause	Yes	Yes	Yes	Yes; GBD 2017	EU-28	2017	Yes	Prevalence-based	GBD standardard model life tables	Yes	No	Yes	Yes	No	GBD	NA	NA
99	25343447	PLoS Medicine	Traumatic brain injury in the Netherlands: Incidence, costs and disability-adjusted life years	Scholten et al	2014	To estimate incidence, cost-of-illness and disability-adjusted life years (DALYs) of TBI in the Netherlands.	Traumatic Brain Injury	No	No	Yes	No	Netherlands	2010-2012	Yes	Incidence-based	GBD standardard model life tables	No	Yes	No	No	No	Empirical DWs (follow-up data on HRQoL)	NA	NA
100	11034971	International Journal of Epidemiology	Estimating the burden of disease in one Swiss canton: what do disability adjusted life years (DALY) tell us?	Schopper et al	2000	To identify the relative importance of specific diseases and injuries in the overall disease burden in the canton of Geneva	Total all-cause	Yes	Yes	Yes	No	Swiss canton; Geneva	1990-1994	Yes	Incidence-based	Standard West 26	Yes	No	NA	NA	No	GBD	NA	NA
101	Rapport 2015-0179	RIVM	Ziektelast en kosten van letsel door geweld	Snijders et al	2016	To calculate the burden of disease in DALYs of interpersonal violence in the Netherlands.	Interpersonal violence	No	No	Yes	No	Netherlands	2011	No	Incidence-based	National Life Table (2013)	Yes	Yes	No	No	No	Empirical Dutch DWs	NA	NA
102	NA	WHO	European Report on Child Injury Prevention	Sethi et al	2008	This report presents evidence on how they can be prevented and calls for greater commitment and action from policy-makers and practitioners to decrease the burden.	All-causes of Injuries (Unintentional Injuries & Intentional Injuries)	No	No	Yes	Yes; WHO GBD 2004 study	WHO European Region	2004	Yes	Incidence-based	GBD standardard model life tables	Yes	No	Yes	Yes	No	GBD	NA	NA
103	30037695	Medicina Clinica	The burden of disease in Spain: Results from the Global Burden of Disease 2016	Soriano et al	2018	To summarise the state of health in Spain in 2016 and to report trends in mortality and morbidity from 1990 to 2016	Total all-cause	Yes	Yes	Yes	Yes; GBD 2016	Spain	1990-2016	Yes	Prevalence-based	GBD standardard model life tables	Yes	No	Yes	Yes	No	GBD	NA	NA
104	30173906	Lancet	The burden of disease in Russia from 1980 to 2016: a systematic analysis for the Global Burden of Disease Study 2016	Starodubov et al	2018	To evaluate trends in mortality, causes of death, years lived with disability (YLDs), years of life lost (YLLs), disability-adjusted life-years (DALYs), and associated risk factors in Russia from 1980 to 2016.	Total all-cause	Yes	Yes	Yes	Yes; GBD 2016	Russia	1980-2016	Yes	Prevalence-based	GBD standardard model life tables	Yes	No	Yes	Yes	No	GBD	NA	NA
105	30497795	Lancet	Changes in health in the countries of the UK and 150 English Local Authority areas 1990-2016: a systematic analysis for the Global Burden of Disease Study 2016	Steel et al	2018	To present updated GBD 2016 estimates for the UK from 1990 to 20; * to explain the causes of the slowdown in the improvements in life expectancy since 2010; * to guide to rational priority setting for health and social policy	Total all-cause	Yes	Yes	Yes	Yes; GBD 2016	UK	1990-2016	Yes	Prevalence-based	GBD standardard model life tables	Yes	No	Yes	Yes	No	GBD	NA	NA
106	31996206	BMC Public Health	Improved and standardized method for assessing years lived with disability after burns and its application to estimate the non-fatal burden of disease of burn injuries in Australia, New Zealand and the Netherlands	Spronk et al	2020	To adapt a refined methodology (INTEGRIS method) to burns and to apply this new INTEGRIS-burns method to estimate, and compare, the burden of disease of burn injuries in Australia, New Zealand and the Netherlands.	Burn injuries	No	No	Yes	No	Netherlands, New Zealand, and Australia	2010-2017	Yes	Incidence-based	NA	No	Yes	NA	NA	No	European data; Western Australia data;	NA	NA
107	NA	NHS Health Scotland	The Scottish Burden of Disease (SBoD) study; Deprivation report	Stockton et al	2016	To detail both the absolute inequalities which reflect the magnitude of difference in burden between two subgroups and relative inequalities which show the proportional differences in health among subgroups.	Total all-cause	Yes	Yes	Yes	No; Scottish BoD	Scotland	2014-2016	Yes	Prevalence-based	Scottish national life tables	Yes	Yes	No	No	No	GBD	NA	NA
108	NA	NHS Health Scotland	The Scottish Burden of Disease (SBoD) study; Suicide and self-harm technical overview	SBoD study	2016	The purpose of this technical overview is to provide background information on the data and methodology used, noting any caveats associated with estimating the burden of suicide and self-harm related injuries (S&SHRI) in SBoD	Suicide and self-harm	No	No	Yes	No; Scottish BoD	Scotland	2014-2016	Yes	Prevalence-based	Scottish national life tables	Yes	Yes	No	No	No	GBD	NA	NA
109	NA	NHS Health Scotland	The Scottish Burden of Disease (SBoD) study; Falls technical overview	SBoD study	2016	The purpose of this technical overview is to provide background information on the data and methodology used, noting any caveats associated with estimating the burden of falls in SBoD.	Falls	No	No	Yes	No; Scottish BoD	Scotland	2014-2016	Yes	Prevalence-based	Scottish national life tables	Yes	Yes	No	No	No	GBD	NA	NA
110	26516622	Journal of Transport & Health	Burden of disease caused by local transport in Warsaw, Poland	Tainio	2015	The specific aims are: (i) to assess disability-adjusted life-years (DALY) caused by transport related air pollution, noise, injury and physical activity, and (ii) to assess DALYs for different air pollutants (particulate matter (PM), nitrogen oxides (NOx), sulfur dioxide (SO2), benzo[a]pyrene (BaP), cadmium, lead and nickel).	Transport injuries	No	No	Yes	Yes; GBD2010	Warsaw; Poland	2009	Yes	Note:The DALY to fatality rate was calculated from the GBD 2010 country data for Poland by dividing the number of DALYs due to “Road injury” with the number of deaths due to “Road injury”	NR	Yes	NA	NA	NA	NA	NA	NA	NA
111	25074692	BMC Public Health	Severity of injuries in different modes of transport, expressed with disability-adjusted life years (DALYs)	Tainio et al	2014	To estimate the average YLDs for one person injured in a transport crash to allow easy to use methods to predict health effects of transport injuries.	Transport injuries	No	No	Yes	No	Sweden	2007-2011	Yes	Incidence-based	GBD standardard model life tables	Yes	Yes	Yes	Yes	No	GBD	NA	NA
112	30277038	Journal of the Norwegian Medical Association	Disease burden in Norway in 2016	Tollanes et al	2018	To describe the disease burden in Norway in 2016, its development over the last ten years and sex differences in the disease burden	Total all-cause	Yes	Yes	Yes	Yes; GBD 2016	Norway	2006-2016	Yes	Prevalence-based	GBD standardard model life tables	Yes	No	NR	NR	No	GBD	NA	NA
113	28407111	European Journal of Public Health	Road injuries, health burden, but not fatalities make 12- to 17-year olds a high risk group in the Netherlands	Twisk et al	2017	To compare age groups with a focus on young adolescents, this study used existing data bases for the Netherlands on injuries, fatalities, and travel for the period 2004–09.	Road traffic injuries	No	No	Yes	No	Netherlands	2004-2009	Yes	Incidence-based	National LE	Yes	No	NA	NA	No	Empirical Dutch DWs	NA	NA
114	30055996	Lancet Public Health	The burden of disease in Greece, health loss, risk factors, and health financing, 2000–16: an analysis of the Global Burden of Disease Study 2016	Tyrovolas et al	2018	To explore temporal trends in health loss, risk factors, and health financing in Greece from 2000 to 2016, comparing with those of Cyprus and western Europe overall	Total all-cause	Yes	Yes	Yes	Yes; GBD 2016	Greece	1990-2016	Yes	Prevalence-based	GBD standardard model life tables	Yes	No	Yes	Yes	No	GBD	NA	NA
115	NA	Ministry of Health of Turkey	Turkey Burden of Disease Study	Ünüvar et al	2006	To identify clear and objective criteria to provide guidance for health sector reforms, policies and strategies in Turkey for the next century and this study aims to enable comprehensive data which are needed to make an in-depth evaluation of burden of disease, injuries and important risk factors; to establish a basis for evaluating the progress made in health and health systems performance; to s…	Total all-cause	Yes	Yes	Yes	No; Turkish BoD	Turkey	2004	Yes	Incidence-based	GBD standardard model life tables	Yes	No	NA	NA	No	GBD; Dutch DWs	NA	NA
116	26783215	Annali dell'Istituto Superiore di Sanità	A population-based study of the years of life lost in the Friuli Venezia Giulia region, Italy	Valent & Zanier	2015	To provide some basis for the preparation of the next regional prevention health plan for the years 2014-2018, we analyzed the burden of premature mortality, as the YLL due to different causes, in 2013 and the trend of premature mortality from 2000 to 2013 in Friuli Venezia Giulia region	Total all-cause	Yes	Yes	Yes	No	Italy; Friuli Venezia Giulia	2000-2013	Yes	NA	United Nations' standard life expectancy (WHO)	Yes	No	NA	NA	NA	NA	NA	NA
117	15207953	Lancet	Burden of disease attributable to selected environmental factors and injury among children and adolescents in Europe	Valent et al	2004	To estimate the burden of disease attributable to outdoor and indoor air pollution, inadequate water and sanitation, lead exposure, and injury among European children and adolescents.	All-causes of Injuries (Unintentional Injuries & Intentional Injuries)	No	No	Yes	Yes; WHO GBD 2001 study	WHO European Region	NR	Yes	Incidence-based	GBD standardard model life tables	Yes	No	NA	NA	No	GBD	NA	NA
118	17825856	Public Health	Years of life lost due to premature death in Serbia (excluding Kosovo and Metohia)	Vlajinac et al	2008	To provide an assessment of the mortality burden in Serbia (excluding Kosovo and Metohia)	Total all-cause	Yes	Yes	Yes	No	Serbia (Kosovo and Metohija were excluded)	2000	Yes	NA	GBD standardard model life tables	Yes	No	NA	NA	NA	NA	NA	NA
119	26063472	Lancet	Global, regional, and national incidence, prevalence, and years lived with disability for 301 acute and chronic diseases and injuries in 188 countries, 1990-2013: a systematic analysis for the Global Burden of Disease Study 2013	Vos et al	2015	To report incidence for acute sequelae, prevalence for chronic sequelae, total prevalence by cause, in addition to YLDs for all causes.	Total all-cause	Yes	Yes	Yes	Yes; GBD 2013	Global	1990-2013	Yes	Prevalence-based	NA	Yes	Yes	Yes	Yes	No	GBD	NA	NA
120	23245607	Lancet	Years lived with disability (YLDs) for 1160 sequelae of 289 diseases and injuries 1990-2010: a systematic analysis for the Global Burden of Disease Study 2010	Vos et al	2012	In this Article, we describe the approach to undertaking these analyses with the available evidence, and discuss key comparative results. Subsequent disease-specific and injury-specific papers are planned that will provide much more detail on data, methods, and results for various disorders of interest.	Total all-cause	Yes	Yes	Yes	Yes; GBD 2010	Global	1990-2010	Yes	Prevalence-based	NA	Yes	Yes	Yes	Yes	No	GBD	NA	NA
121	33069326	Lancet	Global burden of 369 diseases and injuries in 204 countries and territories, 1990–2019: a systematic analysis for the Global Burden of Disease Study 2019	Vos et al	2020	GBD estimates incidence, prevalence, mortality, years of life lost (YLLs), years lived with disability (YLDs), and disability-adjusted life-years (DALYs) due to 369 diseases and injuries, for two sexes, and for 204 countries and territories.	Total all-cause	Yes	Yes	Yes	Yes; GBD2019	Global	1990-2019	Yes	Prevalence-based	GBD standardard model life tables	Yes	Yes	Yes	Yes	No	GBD	NA	NA
122	33752796	Dtsch Arztebl Int	Years of Life Lost to Death: A comprehensive analysis of mortality in Germany conducted as part of the BURDEN 2020 project	Wengler et al	2021	The aim of the analyses presented here was to calculate the mortality component of disease burden in Germany.	Total all-cause	Yes	Yes	Yes	No; BURDEN2020	Germany	2017	Yes	NA	National life table (2016/2018)	Yes	No	No	No	NA	NA	NA	NA
123	29223027	Accident analysis and prevention	Burden of injury of serious road injuries in six EU countries	Weijermars et al	2018	To estimate and compare the burden of non-fatal serious road traffic injuries in six EU countries/regions: Austria, Belgium, England, The Netherlands, the Rhône region in France and Spain	Road traffic injuries	No	No	Yes	No	Austria, Belgium, England, The Netherlands, France (Rhône region), and Spain	NR	Yes	Incidence-based	NA	Yes	Yes	NA	NA	No	Empirical Dutch DWs	NA	NA
124	26979091	Traffic Injury Prevention	Health burden of serious road injuries in the Netherlands	Weijermars et al	2016	To provide an overview of the current knowledge on this topic and discusses the health burden of serious road injuries in the Netherlands	Road traffic injuries	No	No	Yes	No	Netherlands	2000-2009	Yes	Incidence-based	NA	Yes	No	NA	NA	No	Empirical Dutch DWs	NA	NA
125	NA	WHO	The global burden of disease: 2004 update	WHO	2008	A response to the need for comprehensive, consistent and comparable information on diseases and injuries at global and regional level. The global burden of disease: 2004 update is a comprehensive assessment of the health of the world's population. It provides detailed global and regional estimates of premature mortality, disability and loss of health for 135 causes by age and sex, drawing on exte…	Total all-cause	Yes	Yes	Yes	Yes; WHO 2004 GBD study	Global	2004	Yes	Incidence-based	GBD standardard model life tables	Yes	Yes	Yes	Yes	No	GBD	NA	NA

## Sheet: PRISMA flow chart
Figure 1: Flowchart of the search of existing BoD studies relevant to Injuries
Page MJ, McKenzie JE, Bossuyt PM, et al. The PRISMA 2020 statement: an updated guideline for reporting systematic reviews. BMJ. 2021; 29;372:n71
doi: 10.1136/bmj.n71
